# Supplementary material for: Capability of Human Dendritic Cells Pulsed with Autologous Induced Pluripotent Stem Cell Lysate to Induce Cytotoxic T Lymphocytes against HLA-A33-Matched Cancer Cells
Source: Int J Mol Sci. 2022 Oct 27;23(21):12992. doi: 10.3390/ijms232112992 (PMC9654950; doi:10.3390/ijms232112992)
Supplement: Supplementary file 1 [file ijms-23-12992-s001.zip]

Archive with 1 entries (1 files):
- ijms-1977045-supplementary.mp4
